# Supplementary material for: Knowledge to Predict Pathogens: Legionella pneumophila Lifecycle Systematic Review Part II Growth within and Egress from a Host Cell
Source: Microorganisms. 2022 Jan 11;10(1):141. doi: 10.3390/microorganisms10010141 (PMC8780890; doi:10.3390/microorganisms10010141)
Supplement: Supplementary file 1 [file microorganisms-10-00141-s001.zip]

Archive with 1 entries (1 files):
- microorganisms-1530684-supplementary.pdf
